# Supplementary material for: Antibiotics and Non-Targeted Metabolite Residues Detection as a Comprehensive Approach toward Food Safety in Raw Milk
Source: Foods. 2021 Mar 6;10(3):544. doi: 10.3390/foods10030544 (PMC8000047; doi:10.3390/foods10030544)
Supplement: Supplementary file 1 [file foods-10-00544-s001.zip]

Archive with 1 entries (1 files):
- foods-1122808-supplementary.xlsx
