# Supplementary material for: Antibiotics and Non-Targeted Metabolite Residues Detection as a Comprehensive Approach toward Food Safety in Raw Milk
Source: Foods. 2021 Mar 6;10(3):544. doi: 10.3390/foods10030544 (PMC8000047; doi:10.3390/foods10030544)
Supplement: Supplementary file 1 [file foods-10-00544-s001.zip › foods-1122808-supplementary.xlsx]

## Sheet: Complete Table
	Screening tests			Confirmation analysis( LC-HRMS	Treatments
N°	Delvo	Charm	G. Macro	Conc. ng/mL			P=positive
1	N	N	N	oxytetracycline (2.63)	cefquinome, oxytetracycline		N=negative
2	N	N	N	N	cefquinome		In red concentrations exceeding MRLs
3	N	N	N	N	benethamine penicillin
4	N	N	N	N	benethamine penicillin
5	N	N	N	oxytetracycline (0.22)	oxytetracycline
6	N	N	N	oxytetracycline (0.57)	oxytetracycline
7	N	N	N	lincomycin (0.46)	lincomycin
8	N	P sulfa	N	sulfadiazine (5.73)	sulfadiazine
9	N	P sulfa	N	sulfadiazine (6.92)	sulfadiazine
10	N	N	N	N	benethamine penicillin
11	P	N	N	lincomycin (0.43)	lincomycin
12	N	P β-lact	N	N	cloxacillin
13	N	N	P lincomycin	lincomycin (2.78)	lincomycin, benzylpenicillin
14	N	N	N	N	cefquinome
15	N	P tetracycline	N	oxytetracycline (14.57)	oxytetracycline
16	P	P β-lact	N	cefalonium (51.01)	cefalonium
17	N	N	N	N	cefalonium
18	N	N	N	N	cefalonium
19	P	N	P β-lact	N	cefalonium
20	P	N	N	N	cefalonium
21	N	N	N	N	amoxicillin, benzylpenicillin
22	N	N	N	amoxicillin (52.57)	amoxicillin, benzylpenicillin
23	P	N	N	N	benethamine penicillin
24	N	N	N	N	amoxicillin
25	N	N	P β-lact	N	cefoperazone
26	N	N	P β-lact	N	cefoperazone
27	N	N	N	N	rifaximine
28	N	N	N	N	oxytetracycline
29	N	N	P quinolone	enrofloxacin (0.20)	oxytetracycline		ppb
30	N	N	N	N	cefquinome	metabolites	Ciprofloxacin	enro-ornithine
31	N	N	N	N	cefquinome		3.8	23.35
32	N	N	N	lincomycin (0.41)	lincomycin, sulfadiazine
33	P	P β-lact	N	cloxacillin (250.69)	cloxacillin
34	P	P β-lact	N	N	benzylpenicillin
35	N	N	N	N	cefquinome
36	N	N	N	N	marbofloxacin
37	P	P β-lact	N	cefquinome (<CCβ)	marbofloxacin
38	N	N	N	oxytetracycline (2.65)	oxytetracycline
39	N	N	P lincomycin	lincomycin (2.26)	lincomycin
40	N	N	N	N	benethamine penicillin
41	N	N	N	N	cefoperazone
42	N	N	N	N	cefoperazone
43	P	P β-lact	N	N	cefoperazone
44	N	N	N	N	other drugs
45	N	N	N	N	cefalonium
46	N	N	N	N	cefquinome
47	N	P sulfa	N	sulfadiazine (10.42)	other drugs
48	N	P sulfa	N	sulfadiazine (6.45)	marbofloxacin
49	N	N	N	N	benzylpenicillin
50	N	N	N	lincomycin (0.36)	lincomycin
51	P	P β-lact	P lincomycin	lincomycin (0.53), cloxacillin (32.96)	cloxacillin
52	N	N	P lincomycin	lincomycin (35.61)	cefquinome
53	N	N	N	N	amoxicillin
54	N	P tetra	N	oxytetracycline (15.29)	oxytetracycline
55	N	N	N	N	marbofloxacin
56	N	N	N	N	cefquinome
57	N	N	N	N	cephalosporin
58	N	N	N	N	amoxicillin
59	P	P quinolone	N	enrofloxacin (25.50)	enrofloxacin, benzylpenicillin	metabolites	ppb
60	N	N	N	N	cefalonium		Ciprofloxacin	des-cipro	des-enro	ENRO-N-methylacetamide	enro-ornithine
61	N	P tetra	N	oxytetracicline (17.08)	cefquinome, oxytetracycline		198.495	14.3378	6.04529	1.89533	27.4952
62	N	N	N	N	benethamine penicillin
63	N	N	N	N	benethamine penicillin
64	N	P tetra	N	oxytetracicline (5.62)	oxytetracycline
65	N	N	N	N	cefquinome
66	N	P sulfa	N	sulfadiazine (0.80)	oxytetracycline
67	N	N	N	N	benethamine penicillin
68	N	N	N	N	benethamine penicillin
69	N	P quinolone	N	lincomycin (1.13)	lincomycin
70	N	N	N	N	benzylpenicillin
71	N	N	N	N	cefalonium
72	N	P β-lact	N	N	cefalonium
73	N	P β-lact	N	N	cefalonium
74	N	N	N	N	rifaximine
75	N	N	N	N	cefalonium, benzylpenicillin
76	N	P quinolone	N	amoxicillin (50.59)	lincomycin, benzylpenicillin
77	N	P β-lact	N	N	cefoperazone
78	N	P β-lact	N	N	cefoperazone
79	N	P β-lact	N	oxytetracycline (22.37)	benzylpenicillin
80	P	P β-lact	N	lincomycin (0.95)	lincomycin
81	P	P β-lact	N	cloxacillin (1281.95)	cloxacillin
82	N	P tetra	N	oxytetracycline (42.87)	cefquinome
83	N	N	N	N	cefquinome
84	N	N	N	N	cefquinome
85	N	P β-lact	N	N	cephapirin
86	N	N	N	N	cephapirin
87	P	P β-lact	N	N	benzylpenicillin
88	N	N	N	N	benzylpenicillin
89	N	N	N	N	benzylpenicillin
90	N	N	N	N	benethamine penicillin
91	N	N	N	N	benethamine penicillin
92	N	N	N	N	benzylpenicillin
93	N	N	N	N	cefquinome
94	N	N	N	N	benzylpenicillin
95	N	N	N	N	benethamine penicillin
96	N	N	P lincomycin	lincomycin (1.65)	lincomycin, sulfadiazine
97	N	N	N	N	cefquinome
98	N	N	N	N	oxytetracycline
99	N	N	N	N	cefquinome
100	P	P β-lact	N	N	benzylpenicillin
101	P	P β-lact	N	cloxacillin (322.39)	cloxacillin
102	N	N	N	N	cefquinome
103	N	N	N	N	lincomycin
104	N	N	N	N	cefquinome, marbofloxacin
105	N	P β-lact	N	N	benzylpenicillin
106	N	N	N	N	cefazolin
107	N	N	N	N	cefazolin
108	N	N	N	N	cefquinome
109	N	N	N	N	cefquinome
110	N	P quinolone	N	N	oxytetracycline
111	N	P sulfa	N	N	benethamine penicillin
112	N	N	N	N	benethamine penicillin
113	N	N	N	N	cefquinome
114	N	N	N	N	cloxacillin
115	N	N	N	N	other drugs
116	N	N	N	N	cefquinome
117	N	N	N	N	cloxacillin, ampicillin
118	N	N	N	N	cloxacillin, ampicillin
119	P	N	N	N	amoxicillin, benzylpenicillin
120	N	N	N	N	cefalonium
121	P	N	N	cefalonium (7.52)	cefalonium
122	N	N	N	N	cefalonium
123	N	N	N	N	cefquinome
124	N	N	N	N	amoxicillin
125	N	P tetra	N	oxytetracicline (0.68)	oxytetracycline
126	P	P β-lact	P lincomycin	N	lincomycin, benzylpenicillin
127	P	P sulfa	P lincomycin	amoxicillin (18.35), sulfadimethoxine (<LOQ)	lincomycin, benzylpenicillin
128	N	N	N	N	cefquinome
129	P	N	P lincomycin	N	lincomycin
130	P	N	P lincomycin	N	lincomycin
131	N	N	N	N	cefquinome
132	P	P β-lact	N	lincomycin (0.30)	cloxacillin
133	P	P β-lact	N	cloxacillin (83.63)	cloxacillin
134	N	N	N	oxytetracicline (2.52)	cefquinome
135	N	N	N	N	benzylpenicillin
136	P	N	N	N	benzylpenicillin
137	N	N	N	N	benethamine penicillin
138	N	N	N	N	benethamine penicillin
139	N	N	N	N	cloxacillin
140	N	N	N	N	cefquinome
141	N	N	N	N	cloxacillin
% false negatives	0.682927	0.268293	0.195122
% false positives	0.12	0.14	0.06
the false positive and negative percentages were calculated on the basis of the appropriate screening test applied for the declared treatment
